# Supplementary material for: Development partner influence on domestic health financing contributions in Senegal: a mixed-methods case study
Source: Health Policy Plan. 2024 Nov 21;40(3):300–17. doi: 10.1093/heapol/czae110 (PMC11886842; doi:10.1093/heapol/czae110)
Supplement: czae110_Supp [file czae110_supp.zip]

Archive with 1 entries (1 files):
- czae110_Supp/Senegal_paper1_HPP_appendix_anonymised.docx
